# Supplementary material for: 3,4-Dibromo-2,5-dimethyl-1-phenyl­sulfonyl-1H-pyrrole
Source: Acta Crystallogr Sect E Struct Rep Online. 2011 Aug 2;67(Pt 9):o2224. doi: 10.1107/S1600536811030443 (PMC3200873; doi:10.1107/S1600536811030443)
Supplement: Supplementary file 1 [file e-67-o2224-sup1.cif]

##############################################################################
#                                                                            #
# This CIF contains the data in a paper accepted for publication in          #
# Acta Crystallographica Section E. It conforms to the requirements of       #
# Notes for Authors for Acta Crystallographica Section E, and has been       #
# peer reviewed under the auspices of the IUCr Commission on Journals.       #
#                                                                            #
# Full details of the Crystallographic Information File format               #
# are given in the paper "The Crystallographic Information File (CIF):       #
# a New Standard Archive File for Crystallography" by S. R. Hall, F. H.      #
# Allen and I. D. Brown [Acta Cryst. (1991), A47, 655-685].                  #
#                                                                            #
# The current version of the core CIF dictionary is obtainable from          #
# ftp://ftp.iucr.org/pub/cif_core.dic.                                       #
#                                                                            #
# Software is freely available for graphical display of the structure(s)     #
# in this CIF. For information consult the CIF software page                 #
# http://www.iucr.org/resources/cif/software.                                #
#                                                                            #
# This file may be used for bona fide research purposes within the           #
# scientific community so long as proper attribution is given to the journal # 
# article from which it was obtained.                                        #
#                                                                            #
##############################################################################
data_global
_audit_creation_method     SHELXL97
_journal_date_recd_electronic     2011-07-14
_journal_date_accepted     2011-07-28
_journal_name_full     'Acta Crystallographica, Section E'
_journal_year     2011
_journal_volume     67
_journal_issue      9
_journal_page_first     o2224
_journal_page_last     o2224
_journal_paper_category     QO
_journal_coeditor_code     BT5579
_publ_contact_author_name     'V. Manivannan'
_publ_contact_author_address
;
Department of Research and Development,
PRIST University,
Vallam,
Thanjavur 613 403,
Tamil Nadu,
India
;
_publ_contact_author_email
                              'crystallography2010@gmail.com, phdguna@gmail.com'
_publ_contact_author_fax     ?
_publ_contact_author_phone     '04362241324'
_publ_section_title
;
3,4-Dibromo-2,5-dimethyl-1-phenylsulfonyl-1<i>H</i>-pyrrole
;
loop_
    _publ_author_name
    _publ_author_address
    'J. Kanchanadevi'
;
Department of Physics,
Velammal Institute of Technology,
Panchetty,
Chennai 601 204,
India
;
    'G. Anbalagan'
;
Department of Physics,
Presidency College (Autonomous),
Chennai 600 005,
India
;
    'R. Sureshbabu'
;
Department of Organic Chemistry,
University of Madras,
Guindy campus,
Chennai 600 025,
India
;
    'A. K. Mohanakrishnan'
;
Department of Organic Chemistry,
University of Madras,
Guindy campus,
Chennai 600 025,
India
;
    'V. Manivannan'
;
Department of Research and Development,
PRIST University,
Vallam,
Thanjavur 613 403,
Tamil Nadu,
India
;
_chemical_name_systematic
;
3,4-Dibromo-2,5-dimethyl-1-phenylsulfonyl-1<i>H</i>-pyrrole
;
_chemical_name_common     ?
_chemical_formula_moiety     'C12 H11 Br2 N O2 S'
_chemical_formula_sum     'C12 H11 Br2 N O2 S'
_chemical_formula_iupac     'C12 H11 Br2 N O2 S'
_chemical_formula_weight     393.10
_chemical_melting_point     ?
_symmetry_cell_setting     orthorhombic
_symmetry_space_group_name_H-M     'P 21 21 21'
_symmetry_space_group_name_Hall     'P 2ac 2ab'
loop_
    _symmetry_equiv_pos_as_xyz
    'x, y, z'
    '-x+1/2, -y, z+1/2'
    'x+1/2, -y+1/2, -z'
    '-x, y+1/2, -z+1/2'
_cell_length_a     6.6248(4)
_cell_length_b     9.7172(6)
_cell_length_c     21.2083(11)
_cell_angle_alpha     90.00
_cell_angle_beta     90.00
_cell_angle_gamma     90.00
_cell_volume     1365.27(14)
_cell_formula_units_Z     4
_cell_measurement_reflns_used     7415
_cell_measurement_theta_min     1.98
_cell_measurement_theta_max     28.65
_cell_measurement_temperature     295(2)
_exptl_crystal_description     'block'
_exptl_crystal_colour     'pale brown'
_exptl_crystal_size_max     0.35
_exptl_crystal_size_mid     0.25
_exptl_crystal_size_min     0.20
_exptl_crystal_density_diffrn     1.912
_exptl_crystal_density_meas     ?
_exptl_crystal_density_method     'not measured'
_exptl_crystal_F_000     768
_exptl_absorpt_coefficient_mu     6.083
_exptl_absorpt_correction_type     multi-scan
_exptl_absorpt_process_details     '(SADABS; Sheldrick, 1996)'
_exptl_absorpt_correction_T_min     0.9450
_exptl_absorpt_correction_T_max     0.9550
_exptl_special_details
;
;
_diffrn_ambient_temperature     295(2)
_diffrn_radiation_type     MoK\a
_diffrn_radiation_wavelength     0.71073
_diffrn_radiation_source     'fine-focus sealed tube'
_diffrn_radiation_monochromator     graphite
_diffrn_measurement_device_type     'Bruker Kappa APEXII CCD'
_diffrn_measurement_method     '\w and \f'
_diffrn_detector_area_resol_mean     0
_diffrn_reflns_number     9255
_diffrn_reflns_av_R_equivalents     0.0269
_diffrn_reflns_av_sigmaI/netI     0.0538
_diffrn_reflns_theta_min     1.92
_diffrn_reflns_theta_max     28.63
_diffrn_reflns_theta_full     28.63
_diffrn_measured_fraction_theta_max     1.000
_diffrn_measured_fraction_theta_full     1.000
_diffrn_reflns_limit_h_min     -8
_diffrn_reflns_limit_h_max     8
_diffrn_reflns_limit_k_min     -13
_diffrn_reflns_limit_k_max     10
_diffrn_reflns_limit_l_min     -17
_diffrn_reflns_limit_l_max     28
_diffrn_standards_number     ?
_diffrn_standards_interval_count     0
_diffrn_standards_interval_time     0
_diffrn_standards_decay_%     ?
_refine_special_details     ?
_reflns_number_total     3491
_reflns_number_gt     2735
_reflns_threshold_expression     I>2\s(I)
_refine_ls_structure_factor_coef     Fsqd
_refine_ls_matrix_type     full
_refine_ls_R_factor_all     0.0522
_refine_ls_R_factor_gt     0.0343
_refine_ls_wR_factor_gt     0.0706
_refine_ls_wR_factor_ref     0.0753
_refine_ls_goodness_of_fit_ref     1.016
_refine_ls_restrained_S_all     1.016
_refine_ls_number_reflns     3491
_refine_ls_number_parameters     165
_refine_ls_number_restraints     0
_refine_ls_hydrogen_treatment     constr
_refine_ls_weighting_scheme     calc
_refine_ls_weighting_details
                 'calc w=1/[\s^2^(Fo^2^)+(0.0290P)^2^] where P=(Fo^2^+2Fc^2^)/3'
_atom_sites_solution_hydrogens     geom
_atom_sites_solution_primary     direct
_atom_sites_solution_secondary     difmap
_refine_ls_shift/su_max     0.001
_refine_ls_shift/su_mean     0.000
_refine_diff_density_max     0.469
_refine_diff_density_min     -0.917
_refine_ls_extinction_method     none
_refine_ls_extinction_coef     ?
_refine_ls_abs_structure_details     'Flack (1983), 1460 Friedel pairs'
_refine_ls_abs_structure_Flack     0.010(10)
loop_
    _atom_type_symbol
    _atom_type_description
    _atom_type_scat_dispersion_real
    _atom_type_scat_dispersion_imag
    _atom_type_scat_source
    'C' 'C' 0.0033 0.0016
                         'International Tables Vol C Tables 4.2.6.8 and 6.1.1.4'
    'H' 'H' 0.0000 0.0000
                         'International Tables Vol C Tables 4.2.6.8 and 6.1.1.4'
    'N' 'N' 0.0061 0.0033
                         'International Tables Vol C Tables 4.2.6.8 and 6.1.1.4'
    'O' 'O' 0.0106 0.0060
                         'International Tables Vol C Tables 4.2.6.8 and 6.1.1.4'
    'S' 'S' 0.1246 0.1234
                         'International Tables Vol C Tables 4.2.6.8 and 6.1.1.4'
    'Br' 'Br' -0.2901 2.4595
                         'International Tables Vol C Tables 4.2.6.8 and 6.1.1.4'
_computing_data_collection     'APEX2 (Bruker, 2003)'
_computing_cell_refinement     'SAINT (Bruker, 2003)'
_computing_data_reduction     'SAINT (Bruker, 2003)'
_computing_structure_solution     'SHELXS-97 (Sheldrick, 2008)'
_computing_structure_refinement     'SHELXL-97 (Sheldrick, 2008)'
_computing_molecular_graphics     'PLATON (Spek, 2009)'
_computing_publication_material     'SHELXL-97'
loop_
    _atom_site_type_symbol
    _atom_site_label
    _atom_site_fract_x
    _atom_site_fract_y
    _atom_site_fract_z
    _atom_site_U_iso_or_equiv
    _atom_site_adp_type
    _atom_site_calc_flag
    _atom_site_refinement_flags
    _atom_site_occupancy
    _atom_site_symmetry_multiplicity
    _atom_site_disorder_assembly
    _atom_site_disorder_group
    C C1 0.1597(5) 0.2073(3) 0.41513(14) 0.0293(7) Uani d . 1 1 . .
    C C2 0.1708(5) 0.0859(3) 0.44645(14) 0.0327(8) Uani d . 1 1 . .
    C C3 0.3469(6) 0.0151(3) 0.42718(15) 0.0329(7) Uani d . 1 1 . .
    C C4 0.4461(5) 0.0895(3) 0.38337(14) 0.0298(7) Uani d . 1 1 . .
    C C5 0.2313(6) 0.2831(3) 0.25488(15) 0.0327(8) Uani d . 1 1 . .
    C C6 0.3161(7) 0.1922(4) 0.21200(17) 0.0469(10) Uani d . 1 1 . .
    H H6 0.4434 0.1548 0.2190 0.056 Uiso calc R 1 1 . .
    C C7 0.2079(8) 0.1584(4) 0.15883(18) 0.0549(11) Uani d . 1 1 . .
    H H7 0.2633 0.0990 0.1291 0.066 Uiso calc R 1 1 . .
    C C8 0.0186(8) 0.2121(4) 0.14939(18) 0.0596(13) Uani d . 1 1 . .
    H H8 -0.0538 0.1877 0.1135 0.072 Uiso calc R 1 1 . .
    C C9 -0.0642(7) 0.3002(5) 0.19171(19) 0.0610(12) Uani d . 1 1 . .
    H H9 -0.1935 0.3344 0.1850 0.073 Uiso calc R 1 1 . .
    C C10 0.0435(6) 0.3399(5) 0.24533(17) 0.0499(10) Uani d . 1 1 . .
    H H10 -0.0102 0.4030 0.2738 0.060 Uiso calc R 1 1 . .
    C C11 0.0040(6) 0.3164(4) 0.42098(18) 0.0449(9) Uani d . 1 1 . .
    H H11A -0.0988 0.2870 0.4499 0.067 Uiso calc R 1 1 . .
    H H11B -0.0552 0.3336 0.3804 0.067 Uiso calc R 1 1 . .
    H H11C 0.0655 0.3993 0.4364 0.067 Uiso calc R 1 1 . .
    C C12 0.6350(6) 0.0542(4) 0.34928(18) 0.0474(10) Uani d . 1 1 . .
    H H12A 0.6855 -0.0324 0.3643 0.071 Uiso calc R 1 1 . .
    H H12B 0.7340 0.1246 0.3565 0.071 Uiso calc R 1 1 . .
    H H12C 0.6077 0.0476 0.3049 0.071 Uiso calc R 1 1 . .
    N N1 0.3311(4) 0.2116(3) 0.37564(12) 0.0285(6) Uani d . 1 1 . .
    O O1 0.2928(4) 0.4577(2) 0.34533(11) 0.0435(6) Uani d . 1 1 . .
    O O2 0.5824(4) 0.3247(3) 0.30554(12) 0.0448(6) Uani d . 1 1 . .
    S S1 0.37395(13) 0.33329(9) 0.32099(4) 0.03095(19) Uani d . 1 1 . .
    Br Br1 -0.00952(7) 0.02664(5) 0.50804(2) 0.05823(14) Uani d . 1 1 . .
    Br Br2 0.43075(7) -0.15500(4) 0.45930(2) 0.05195(13) Uani d . 1 1 . .
loop_
    _atom_site_aniso_label
    _atom_site_aniso_U_11
    _atom_site_aniso_U_22
    _atom_site_aniso_U_33
    _atom_site_aniso_U_12
    _atom_site_aniso_U_13
    _atom_site_aniso_U_23
    C1 0.0269(18) 0.0320(17) 0.0290(17) 0.0039(15) 0.0017(15) -0.0010(14)
    C2 0.0326(19) 0.0388(19) 0.0267(18) -0.0042(16) 0.0028(15) -0.0001(14)
    C3 0.0411(19) 0.0277(16) 0.0299(17) 0.0031(15) -0.0065(15) 0.0011(13)
    C4 0.032(2) 0.0269(15) 0.0301(17) 0.0053(15) -0.0025(15) -0.0039(13)
    C5 0.036(2) 0.0324(17) 0.0294(18) -0.0045(16) -0.0004(15) 0.0039(14)
    C6 0.063(3) 0.037(2) 0.041(2) 0.006(2) 0.003(2) 0.0050(17)
    C7 0.081(3) 0.042(2) 0.041(2) -0.006(3) -0.003(2) -0.0039(19)
    C8 0.075(4) 0.068(3) 0.036(2) -0.025(3) -0.008(2) 0.005(2)
    C9 0.040(2) 0.100(4) 0.043(2) -0.002(2) -0.006(2) 0.008(2)
    C10 0.039(2) 0.075(3) 0.036(2) 0.004(2) 0.0026(17) -0.0014(18)
    C11 0.046(2) 0.045(2) 0.044(2) 0.014(2) 0.011(2) -0.0015(16)
    C12 0.043(2) 0.040(2) 0.059(2) 0.0122(19) 0.012(2) 0.0013(18)
    N1 0.0301(16) 0.0276(13) 0.0279(13) 0.0044(12) 0.0036(13) -0.0001(12)
    O1 0.0573(17) 0.0265(12) 0.0466(15) 0.0032(13) 0.0010(13) -0.0011(11)
    O2 0.0325(13) 0.0490(15) 0.0528(15) -0.0089(13) 0.0050(12) 0.0076(12)
    S1 0.0317(4) 0.0273(4) 0.0339(4) -0.0018(4) 0.0008(4) 0.0021(3)
    Br1 0.0557(3) 0.0637(3) 0.0552(2) 0.0000(2) 0.0204(2) 0.0186(2)
    Br2 0.0661(3) 0.03477(19) 0.0549(2) 0.0103(2) -0.0033(2) 0.01168(17)
_geom_special_details     ?
loop_
    _geom_bond_atom_site_label_1
    _geom_bond_atom_site_label_2
    _geom_bond_site_symmetry_2
    _geom_bond_distance
    _geom_bond_publ_flag
    C1 C2 . 1.356(4) ?
    C1 N1 . 1.412(4) ?
    C1 C11 . 1.484(5) ?
    C2 C3 . 1.415(5) ?
    C2 Br1 . 1.861(3) ?
    C3 C4 . 1.348(5) ?
    C3 Br2 . 1.872(3) ?
    C4 N1 . 1.420(4) ?
    C4 C12 . 1.486(5) ?
    C5 C10 . 1.377(5) ?
    C5 C6 . 1.386(5) ?
    C5 S1 . 1.760(3) ?
    C6 C7 . 1.376(5) ?
    C6 H6 . 0.9300 ?
    C7 C8 . 1.373(7) ?
    C7 H7 . 0.9300 ?
    C8 C9 . 1.356(6) ?
    C8 H8 . 0.9300 ?
    C9 C10 . 1.397(5) ?
    C9 H9 . 0.9300 ?
    C10 H10 . 0.9300 ?
    C11 H11A . 0.9600 ?
    C11 H11B . 0.9600 ?
    C11 H11C . 0.9600 ?
    C12 H12A . 0.9600 ?
    C12 H12B . 0.9600 ?
    C12 H12C . 0.9600 ?
    N1 S1 . 1.680(3) ?
    O1 S1 . 1.420(2) ?
    O2 S1 . 1.422(3) ?
loop_
    _geom_angle_atom_site_label_1
    _geom_angle_atom_site_label_2
    _geom_angle_atom_site_label_3
    _geom_angle_site_symmetry_1
    _geom_angle_site_symmetry_3
    _geom_angle
    _geom_angle_publ_flag
    C2 C1 N1 . . 105.8(3) ?
    C2 C1 C11 . . 128.2(3) ?
    N1 C1 C11 . . 126.0(3) ?
    C1 C2 C3 . . 109.1(3) ?
    C1 C2 Br1 . . 125.3(3) ?
    C3 C2 Br1 . . 125.5(3) ?
    C4 C3 C2 . . 109.9(3) ?
    C4 C3 Br2 . . 125.4(3) ?
    C2 C3 Br2 . . 124.7(3) ?
    C3 C4 N1 . . 105.4(3) ?
    C3 C4 C12 . . 128.5(3) ?
    N1 C4 C12 . . 126.1(3) ?
    C10 C5 C6 . . 121.7(4) ?
    C10 C5 S1 . . 119.4(3) ?
    C6 C5 S1 . . 118.8(3) ?
    C7 C6 C5 . . 118.6(4) ?
    C7 C6 H6 . . 120.7 ?
    C5 C6 H6 . . 120.7 ?
    C8 C7 C6 . . 120.3(4) ?
    C8 C7 H7 . . 119.8 ?
    C6 C7 H7 . . 119.8 ?
    C9 C8 C7 . . 120.9(4) ?
    C9 C8 H8 . . 119.6 ?
    C7 C8 H8 . . 119.6 ?
    C8 C9 C10 . . 120.4(4) ?
    C8 C9 H9 . . 119.8 ?
    C10 C9 H9 . . 119.8 ?
    C5 C10 C9 . . 118.1(4) ?
    C5 C10 H10 . . 121.0 ?
    C9 C10 H10 . . 121.0 ?
    C1 C11 H11A . . 109.5 ?
    C1 C11 H11B . . 109.5 ?
    H11A C11 H11B . . 109.5 ?
    C1 C11 H11C . . 109.5 ?
    H11A C11 H11C . . 109.5 ?
    H11B C11 H11C . . 109.5 ?
    C4 C12 H12A . . 109.5 ?
    C4 C12 H12B . . 109.5 ?
    H12A C12 H12B . . 109.5 ?
    C4 C12 H12C . . 109.5 ?
    H12A C12 H12C . . 109.5 ?
    H12B C12 H12C . . 109.5 ?
    C1 N1 C4 . . 109.8(3) ?
    C1 N1 S1 . . 124.5(2) ?
    C4 N1 S1 . . 125.3(2) ?
    O1 S1 O2 . . 120.09(18) ?
    O1 S1 N1 . . 106.52(14) ?
    O2 S1 N1 . . 106.36(15) ?
    O1 S1 C5 . . 108.82(17) ?
    O2 S1 C5 . . 108.76(17) ?
    N1 S1 C5 . . 105.30(15) ?
loop_
    _geom_torsion_atom_site_label_1
    _geom_torsion_atom_site_label_2
    _geom_torsion_atom_site_label_3
    _geom_torsion_atom_site_label_4
    _geom_torsion_site_symmetry_1
    _geom_torsion_site_symmetry_2
    _geom_torsion_site_symmetry_3
    _geom_torsion_site_symmetry_4
    _geom_torsion
    _geom_torsion_publ_flag
    N1 C1 C2 C3 . . . . 0.2(4) ?
    C11 C1 C2 C3 . . . . -178.7(3) ?
    N1 C1 C2 Br1 . . . . 177.2(2) ?
    C11 C1 C2 Br1 . . . . -1.7(5) ?
    C1 C2 C3 C4 . . . . -0.8(4) ?
    Br1 C2 C3 C4 . . . . -177.8(2) ?
    C1 C2 C3 Br2 . . . . 178.1(2) ?
    Br1 C2 C3 Br2 . . . . 1.1(4) ?
    C2 C3 C4 N1 . . . . 1.0(4) ?
    Br2 C3 C4 N1 . . . . -177.9(2) ?
    C2 C3 C4 C12 . . . . -178.7(3) ?
    Br2 C3 C4 C12 . . . . 2.4(5) ?
    C10 C5 C6 C7 . . . . -0.2(6) ?
    S1 C5 C6 C7 . . . . -176.9(3) ?
    C5 C6 C7 C8 . . . . -1.2(6) ?
    C6 C7 C8 C9 . . . . 0.8(6) ?
    C7 C8 C9 C10 . . . . 1.1(7) ?
    C6 C5 C10 C9 . . . . 2.0(6) ?
    S1 C5 C10 C9 . . . . 178.6(3) ?
    C8 C9 C10 C5 . . . . -2.4(7) ?
    C2 C1 N1 C4 . . . . 0.4(3) ?
    C11 C1 N1 C4 . . . . 179.3(3) ?
    C2 C1 N1 S1 . . . . 172.8(2) ?
    C11 C1 N1 S1 . . . . -8.3(5) ?
    C3 C4 N1 C1 . . . . -0.9(3) ?
    C12 C4 N1 C1 . . . . 178.9(3) ?
    C3 C4 N1 S1 . . . . -173.2(2) ?
    C12 C4 N1 S1 . . . . 6.5(5) ?
    C1 N1 S1 O1 . . . . 33.9(3) ?
    C4 N1 S1 O1 . . . . -154.8(3) ?
    C1 N1 S1 O2 . . . . 163.1(3) ?
    C4 N1 S1 O2 . . . . -25.6(3) ?
    C1 N1 S1 C5 . . . . -81.6(3) ?
    C4 N1 S1 C5 . . . . 89.7(3) ?
    C10 C5 S1 O1 . . . . -16.9(3) ?
    C6 C5 S1 O1 . . . . 159.8(3) ?
    C10 C5 S1 O2 . . . . -149.4(3) ?
    C6 C5 S1 O2 . . . . 27.4(3) ?
    C10 C5 S1 N1 . . . . 96.9(3) ?
    C6 C5 S1 N1 . . . . -86.3(3) ?
loop_
    _geom_hbond_atom_site_label_D
    _geom_hbond_atom_site_label_H
    _geom_hbond_atom_site_label_A
    _geom_hbond_site_symmetry_A
    _geom_hbond_distance_DH
    _geom_hbond_distance_HA
    _geom_hbond_distance_DA
    _geom_hbond_angle_DHA
    _geom_hbond_publ_flag
    C10 H10 O1 . 0.93 2.57 2.922(5) 102.7 y
    C11 H11A Br1 . 0.96 2.88 3.368(4) 113.0 y
    C11 H11C O1 . 0.96 2.51 2.849(5) 100.4 y
    C12 H12A Br2 . 0.96 2.88 3.378(4) 113.0 y
    C12 H12B O2 . 0.96 2.44 2.809(5) 102.4 y
    C12 H12A Cg2 4_645 0.96 2.85 3.545(7) 130.4 y
